# Supplementary material for: Predominance of reassortant infectious bursal disease viruses in Turkish poultry flocks
Source: Poult Sci. 2025 Oct 20;104(12):105974. doi: 10.1016/j.psj.2025.105974 (PMC12747199; doi:10.1016/j.psj.2025.105974)
Supplement: Supplementary file 5 [file mmc5.xlsx]

## Sheet: VP1_VP2 list
No	Sample ID	Seq Result	Date of PCR	VP1	VP2	genotype	Year	Region	City	Farm Type	VP2 Genbank accession number	VP1 Genbank accession number
1	710-3/2	Positive	2025-03-06	B1	A1	A1B1	2024	Aegean	Manisa	Broiler	IBDV-PV557493	IBDV-PV557458
2	208-9/4	Positive	2025-03-06	B1	A1	A1B1	2024	Black Sea	Bolu	Broiler	IBDV-PV557494	IBDV-PV557459
3	1902-2/BP	Positive	2025-03-06	B1	A1	A1B1	2024	Aegean	Manisa	Layer	IBDV-PV557495	IBDV-PV557460
4	1002-1/1	Positive	2025-02-26	B1	A3	A3B1	2025	Aegean	Manisa	Broiler	IBDV-PV557496	IBDV-PV557461
5	1002-1/3	Positive	2025-02-26	B1	A3	A3B1	2025	Aegean	Manisa	Broiler	IBDV-PV557497	IBDV-PV557462
6	1002-1/4	Positive	2025-02-26	B1	A3	A3B1	2025	Aegean	Manisa	Broiler	IBDV-PV557498	IBDV-PV557463
7	1002-1/5	Positive	2025-02-26	B1	A3	A3B1	2025	Aegean	Manisa	Broiler	IBDV-PV557499	IBDV-PV557464
8	1111-6/2	Positive	2025-03-06	B1	A3	A3B1	2024	East Anatolia	Elazığ	Broiler	IBDV-PV557500	IBDV-PV557465
9	1508-3/4	Positive	2025-03-06	B1	A3	A3B1	2024	Black Sea	Bolu	Broiler	IBDV-PV557501	IBDV-PV557466
10	1508-4/5	Positive	2025-03-06	B1	A3	A3B1	2024	Black Sea	Bolu	Broiler	IBDV-PV557502	IBDV-PV557467
11	1508-6/4	Positive	2025-03-06	B1	A3	A3B1	2024	Marmara	Adapazarı	Broiler	IBDV-PV557503	IBDV-PV557468
12	1901-1/3	Positive	2025-03-06	B1	A3	A3B1	2024	Black Sea	Bolu	Broiler	IBDV-PV557504	IBDV-PV557469
13	1902-13/5	Positive	2025-03-12	B1	A3	A3B1	2025	Marmara	Adapazarı	Broiler	IBDV-PV557505	IBDV-PV557470
14	1902-14/3	Positive	2025-03-12	B1	A3	A3B1	2025	Marmara	Adapazarı	Broiler	IBDV-PV557506	IBDV-PV557471
15	1902-19/3	Positive	2025-03-12	B1	A3	A3B1	2025	Marmara	Adapazarı	Broiler	IBDV-PV557507	IBDV-PV557472
16	1902-20/4	Positive	2025-03-12	B1	A3	A3B1	2025	Marmara	Adapazarı	Broiler	IBDV-PV557508	IBDV-PV557473
17	1902-21/2	Positive	2025-03-12	B1	A3	A3B1	2025	Marmara	Adapazarı	Broiler	IBDV-PV557509	IBDV-PV557474
18	1902-5/1	Positive	2025-03-12	B1	A3	A3B1	2025	Marmara	Adapazarı	Broiler	IBDV-PV557510	IBDV-PV557475
19	1902-5/3	Positive	2025-03-06	B1	A3	A3B1	2025	Marmara	Adapazarı	Broiler	IBDV-PV557511	IBDV-PV557476
20	1902-6/2	Positive	2025-03-12	B1	A3	A3B1	2025	Marmara	Adapazarı	Broiler	IBDV-PV557512	IBDV-PV557477
21	1902-7/3	Positive	2025-03-12	B1	A3	A3B1	2025	Marmara	Adapazarı	Broiler	IBDV-PV557513	IBDV-PV557478
22	1902-8/4	Positive	2025-03-12	B1	A3	A3B1	2025	Marmara	Adapazarı	Broiler	IBDV-PV557514	IBDV-PV557479
23	1902-4/5	Positive	2025-03-06	B1	A3	A3B1	2025	Black Sea	Bolu	Broiler	IBDV-PV557515	IBDV-PV557480
24	1912-1/4	Positive	2025-02-03	B1	A3	A3B1	2024	Black Sea	Bolu	Broiler	IBDV-PV557516	IBDV-PV557481
25	1912-2/2	Positive	2025-02-03	B1	A3	A3B1	2024	Black Sea	Bolu	Broiler	IBDV-PV557517	IBDV-PV557482
26	302-4/1	Positive	2025-03-06	B1	A3	A3B1	2025	Aegean	Manisa	Broiler	IBDV-PV557518	IBDV-PV557483
27	2110-1/BP	Positive	2025-03-06	B2	A3	A3B2	2024	Aegean	Manisa	Broiler	IBDV-PV557519	IBDV-PV557484
28	2402-1/1	Positive	2025-03-12	B2	A3	A3B2	2025	Mediterranean	Mersin	Layer	IBDV-PV557520	IBDV-PV557485
29	2412-7/BP	Positive	2025-03-06	B1	A3	A3B1	2024	Marmara	Adapazarı	Broiler	IBDV-PV557521	IBDV-PV557486
30	3010-1/1	Positive	2025-03-06	B1	A3	A3B1	2024	Black Sea	Bolu	Broiler	IBDV-PV557522	IBDV-PV557487
31	302-1/5	Positive	2025-03-06	B1	A3	A3B1	2025	Aegean	Manisa	Broiler	IBDV-PV557523	IBDV-PV557488
32	710-1/4	Positive	2025-03-06	B1	A3	A3B1	2024	Marmara	Adapazarı	Broiler	IBDV-PV557524	IBDV-PV557489
33	710-5/1	Positive	2025-03-06	B1	A3	A3B1	2024	Aegean	Manisa	Broiler	IBDV-PV557525	IBDV-PV557490
34	1902-23-1	Positive	2025-03-12	B1	A3	A3B1	2025	Marmara	Adapazarı	Broiler	IBDV-PV557526	IBDV-PV557491
35	2308-2-2	Positive	2025-03-06	B1	A3	A3B1	2024	Inner Anatolia	Eskişehir	Broiler	IBDV-PV557527	IBDV-PV557492
